# Supplementary material for: Chaperonins in Hepatocellular Carcinoma: Unveiling Their Role in Tumor Proliferation and Immune Modulation Through Multiomics Analysis
Source: Int J Genomics. 2025 Nov 26;2025:6152675. doi: 10.1155/ijog/6152675 (PMC12648626; doi:10.1155/ijog/6152675)
Supplement: Supplementary file 1 — Supporting Information Additional supporting information can be found online in the Supporting Information section. Chaperonin‐related genes included in this study, as curated from the HGNC database (Table S1). [file IJOG-2025-6152675-s001.xlsx]

## Sheet: Table S1
HGNC ID (gene)	Approved symbol	Approved name	Chromosome
HGNC:26291	BBS10	Bardet-Biedl syndrome 10	12q21.2
HGNC:26648	BBS12	Bardet-Biedl syndrome 12	4q27
HGNC:11655	TCP1	t-complex 1	6q25.3
HGNC:1615	CCT2	chaperonin containing TCP1 subunit 2	12q15
HGNC:1616	CCT3	chaperonin containing TCP1 subunit 3	1q22
HGNC:1617	CCT4	chaperonin containing TCP1 subunit 4	2p15
HGNC:1618	CCT5	chaperonin containing TCP1 subunit 5	5p15.2
HGNC:1620	CCT6A	chaperonin containing TCP1 subunit 6A	7p11.2
HGNC:1621	CCT6B	chaperonin containing TCP1 subunit 6B	17q12
HGNC:1622	CCT7	chaperonin containing TCP1 subunit 7	2p13.2
HGNC:1623	CCT8	chaperonin containing TCP1 subunit 8	21q21.3
HGNC:30664	CLPB	ClpB family mitochondrial disaggregase	11q13.4
HGNC:5261	HSPD1	heat shock protein family D (Hsp60) member 1	2q33.1
HGNC:5269	HSPE1	heat shock protein family E (Hsp10) member 1	2q33.1
HGNC:7108	MKKS	MKKS centrosomal shuttling protein	20p12.2
